# Supplementary material for: Meta-analysis comparing direct oral anticoagulants versus vitamin K antagonists in patients with left ventricular thrombus
Source: PLoS One. 2021 Jun 4;16(6):e0252549. doi: 10.1371/journal.pone.0252549 (PMC8177531; doi:10.1371/journal.pone.0252549)
Supplement: S1 Dataset — (XLSX) [file pone.0252549.s003.xlsx]

## Sheet: Sheet1
		Outcome (+)	Outcome (-)
	Active treatment (+)	a	b
	Treatment (-)	c	d
		Stroke or systemic embolism				LV thrombus resolution				Bleeding
ID	Study	a	b	c	d	a	b	c	d	a	b	c	d
1	Ali 2020	2	30	16	44	18	14	37	23
2	Bass 2020	55	125	254	515					14	166	84	685
3	Daher 2020	2	15	4	38	12	5	30	12
4	Guddeti 2020	0	19	2	78	15	4	65	15	1	18	4	76
5	Iqbal 2020	0	22	2	60	13	9	42	20	0	22	6	56
6	Jones 2020	1	40	3	57	34	7	39	21	6	35	22	38
7	Robinson 2020	17	104	14	222					8	113	19	217
8	Willeford 2020	0	22	8	121	13	9	63	66
